# Supplementary material for: Detection of Tert-Butylhydroquinone in Edible Oils Using an Electrochemical Sensor Based on a Nickel-Aluminum Layered Double Hydroxide@Carbon Spheres-Derived Carbon Composite
Source: Foods. 2024 Oct 28;13(21):3431. doi: 10.3390/foods13213431 (PMC11545052; doi:10.3390/foods13213431)
Supplement: Supplementary file 1 [file foods-13-03431-s001.zip]

Archive with 1 entries (1 files):
- foods-3188887-supplementary.pdf
